# Supplementary material for: Differences in PD‐L1, PD‐L2, and EGFR Expression Between Naive and Recurrent Tumors in Patients With Head and Neck Squamous Cell Carcinoma: A Retrospective Study
Source: Head Neck. 2025 Mar 28;47(8):2260–9. doi: 10.1002/hed.28151 (PMC12248277; doi:10.1002/hed.28151)
Supplement: Supplementary file 2 — Tables S1–S7.Supporting Information. [file HED-47-2260-s002.xlsx]

## Sheet: Table 1
Table 1. Patient characteristics
	Whole patients (n=79)	Local recurrence (n=45)	Lymph node recurrence (n=22)	Lung recurrence (n=12)	p value
Men : Women	68: 11	35 : 10	22 : 0	11 : 1	0.07
Age (Median)	72 (39-90)	72 (39-90)	70 (52-83)	71 (39-79)	0.95
Primary site
Hypopharynx	22 (27.8%)	15 (33.3%)	3 (13.6%)	4 (33.3%)	0.62
Oral cavity	18 (22.8%)	11 (24.4%)	7 (31.8%)	0 (0.0%)
Oropharynx	13 (16.5%)	8 (17.8%)	4 (18.2%)	1 (8.3%)
Larynx	13 (16.5%)	4 (8.9%)	5 (22.7%)	4 (33.3%)
Nasopharynx	4 (5.1%)	3 (6.7%)	0 (0.0%)	1 (8.3%)
Others	9 (11.4%)	4 (8.9%)	3 (13.6%)	2 (16.7%)
T clasifications
T1	10 (12.7%)	7 (15.6%)	3 (13.6%)	0 (0.0%)	0.88
T2	21 (26.6%)	13 (28.9%)	4 (18.2%)	4 (33.3%)
T3	15 (19.0%)	6 (13.3%)	6 (27.3%)	3 (25.0%)
T4	33 (41.8%)	19 (42.2%)	9 (40.9%)	5 (41.7%)
N clasifications
N0	34 (43.0%)	19 (42.2%)	10 (45.5%)	5 (41.7%)	0.12
N1	13 (16.5%)	6 (13.3%)	4 (18.2%)	3 (25.0%)
N2	30 (38.0%)	20 (44.4%)	8 (36.4%)	2 (16.7%)
N3	2 (2.5%)	0 (0.0%)	0 (0.0%)	2 (16.7%)
M clasifications
M0	79 (100.0%)	45 (100.0%)	22 (100.0%)	12 (100.0%)	NA
M1	0 (0.0%)	0 (0.0%)	0 (0.0%)	0 (0.0%)
Clinical stages
Ⅰ	7 (8.9%)	5 (11.1%)	2 (9.1%)	0 (0.0%)	0.78
Ⅱ	14 (17.7%)	9 (20.0%)	2 (9.1%)	3 (25.0%)
Ⅲ	15 (19.0%)	6 (13.3%)	7 (31.8%)	2 (16.7%)
Ⅳ	43 (54.4%)	25 (55.6%)	11 (50.0%)	7 (58.3%)
Multiple cancers
Positive	12 (15.2%)	8 (17.8%)	1 (4.5%)	3 (25.0%)	0.33
Negative	67 (84.8%)	37 (82.2%)	21 (95.5%)	9 (75.0%)
First-line treatment
Surgery	14 (17.7%)	4 (8.9%)	8 (36.4%)	2 (16.7%)	0.37
Surgery with adjuvant (chemo)radiotherapy	5 (6.3%)	3 (6.7%)	2 (9.1%)	0 (0.0%)
Chemoradiotherapy	50 (63.3%)	31 (68.9%)	11 (50.0%)	8 (66.7%)
Radiotherapy	10 (12.7%)	7 (15.6%)	1 (4.5%)	2 (16.7%)
Interval between diagnosis and recurrence (months)	12.5 (3.7-192.2)	12.5 (4.5-192.2)	9.9 (4.0-50.7)	18.8 (3.7-107.7)	0.31
＊Patient characteristics were compared using Fisher's exact test or One way ANOVA.
Abbreviations: NA, not applicable

## Sheet: Table 2
Table 2. Comparison of tumoral and immune PD-L1, PD-L2, and tumoral EGFR positivity rates between naive and recurrent tumors
	Whole patients		Local recurrence		Lymph node recurrence		Lung recurrence
Tumoral and immune PD-L1	Positivity rates	p value	Positivity rates	p value	Positivity rates	p value	Positivity rates	p value
Naive	0.582	<0.05	0.6	0.26	0.591	0.33	0.5	0.4
Recurrent	0.747		0.733		0.773		0.75
Tumoral and immune PD-L2	Positivity rates	p value	Positivity rates	p value	Positivity rates	p value	Positivity rates	p value
Naive	0.342	0.51	0.244	0.64	0.455	0.36	0.5	0.68
Recurrent	0.405		0.311		0.636		0.333
EGFR	Positivity rates	p value	Positivity rates	p value	Positivity rates	p value	Positivity rates	p value
Naive	0.253	0.38	0.267	0.82	0.227	0.2	0.25	>0.99
Recurrent	0.329		0.311		0.455		0.167
＊Positivity rates of each marker were compared using Fisher's exact test.
Abbreviations: EGFR, epidermal growth factor receptor; PD-L1, programmed cell death ligand-1; PD-L2, programmed cell death ligand-2

## Sheet: Table 3
Table 3. Changes in tumoral and immune PD-L1, PD-L2, and tumoral EGFR between naive and recurrent tumors
	No change at recurrence		Changes at recurrence
	Positive to positive	Negative to negative	Positive to negative	Negative to positive
Tumoral and immune PD-L1	38 (48.1%)	12 (15.2%)	8 (10.1%)	21 (26.6%)
Tumoral and immune PD-L2	14 (17.7%)	34 (43.0%)	13 (16.5%)	18 (22.8%)
EGFR	8 (10.1%)	41 (51.9%)	12 (15.2%)	18 (22.8%)
Abbreviations: EGFR, epidermal growth factor receptor; PD-L1, programmed cell death ligand-1; PD-L2, programmed cell death ligand-2

## Sheet: Supplemental Table S1
Supplemental Table S1. Patient characteristics between patients with or without recurrence
	Patients with recurrence (n=79)	Patients without recurrence (n=79)	p value
Men : Women	68: 11	67 : 11	>0.99
Age (Median)	72 (39-90)	71 (39-91)	0.73
Primary site
Hypopharynx	22 (27.8%)	23 (29.1%)	0.63
Oral cavity	18 (22.8%)	13 (16.5%)
Oropharynx	13 (16.5%)	20 (25.3%)
Larynx	13 (16.5%)	14 (17.7%)
Nasopharynx	4 (5.1%)	4 (5.1%)
Others	9 (11.4%)	5 (6.3%)
T clasifications
T1	10 (12.7%)	7 (8.9%)	0.17
T2	21 (26.6%)	24 (30.4%)
T3	15 (19.0%)	25 (31.6%)
T4	33 (41.8%)	23 (29.1%)
N clasifications
N0	34 (43.0%)	36 (45.6%)	0.93
N1	13 (16.5%)	15 (19.0%)
N2	30 (38.0%)	26 (32.9%)
N3	2 (2.5%)	2 (2.5%)
M clasifications
M0	79 (100.0%)	79 (100.0%)	NA
M1	0 (0.0%)	0 (0.0%)
Clinical stages
Ⅰ	7 (8.9%)	8 (10.1%)	0.74
Ⅱ	14 (17.7%)	17 (21.5%)
Ⅲ	15 (19.0%)	18 (22.8%)
Ⅳ	43 (54.4%)	36 (45.6%)
Multiple cancers
Positive	12 (15.2%)	9 (11.4%)	0.64
Negative	67 (84.8%)	70 (88.6%)
First-line treatment
Surgery	14 (17.7%)	14 (17.7%)	0.42
Surgery with adjuvant (chemo)radiotherapy	5 (6.3%)	1 (1.3%)
Chemoradiotherapy	50 (63.3%)	51 (64.6%)
Radiotherapy	10 (12.7%)	13 (16.5%)
Interval between diagnosis and recurrence (months)	12.5 (3.7-192.2)	NA	NA
＊Patient characteristics were compared using Fisher's exact test or One way ANOVA.
Abbreviations: NA, not applicable

## Sheet: Supplemental Table S2
Supplemental Table S2. Changes in tumoral PD-L1 and PD-L2 positivity between naive and recurrent tumors
	No change at recurrence		Changes at recurrence
	Positive to positive	Negative to negative	Positive to negative	Negative to positive
Tumoral PD-L1	32 (40.5%)	17 (21.5%)	13 (16.5%)	17 (21.5%)
Tumoral PD-L2	12 (15.2%)	37 (46.8%)	14 (17.7%)	16 (20.3%)
Abbreviations: PD-L1, programmed cell death ligand-1; PD-L2, programmed cell death ligand-2

## Sheet: Supplemental Table S3
Supplemental Table S3. Comparison of tumoral PD-L1 and PD-L2 positivity between naive and recurrent tumors
	Whole patients		Local recurrence		Lymph node recurrence		Distant recurrence
Tumoral PD-L1	Positivity rates	p value	Positivity rates	p value	Positivity rates	p value	Positivity rates	p value
Naive	0.557	0.42	0.556	0.28	0.591	>0.99	0.5	>0.99
Recurrent	0.633		0.689		0.546		0.583
Tumoral PD-L2	Positivity rates	p value	Positivity rates	p value	Positivity rates	p value	Positivity rates	p value
Naive	0.329	0.87	0.222	0.63	0.455	0.76	0.5	0.4
Recurrent	0.354		0.289		0.546		0.25
Abbreviations: PD-L1, programmed cell death ligand-1; PD-L2, programmed cell death ligand-2

## Sheet: Supplemental Table S4
Supplemental Table S4. Changes in immune PD-L1 and PD-L2 positivity between naive and recurrent tumors
	No change at recurrence		Changes at recurrence
	Positive to positive	Negative to negative	Positive to negative	Negative to positive
Immune PD-L1	19 (24.1%)	35 (44.3%)	4 (5.1%)	21 (26.6%)
Immune PD-L2	63 (79.7%)	2 (2.5%)	3 (3.8%)	11 (13.9%)
Abbreviations: PD-L1, programmed cell death ligand-1; PD-L2, programmed cell death ligand-2

## Sheet: Supplemental Table S5
Supplemental Table S5. Comparison of immune PD-L1 and PD-L2 positivity between naive and recurrent tumors
	Whole patients		Local recurrence		Lymph node recurrence		Distant recurrence
Immune PD-L1	Positivity rates	p value	Positivity rates	p value	Positivity rates	p value	Positivity rates	p value
Naive	0.291	<0.05	0.331	0.28	0.318	0.07	0.167	0.19
Recurrent	0.506		0.444		0.636		0.5
Immune PD-L2	Positivity rates	p value	Positivity rates	p value	Positivity rates	p value	Positivity rates	p value
Naive	0.089	0.23	0.067	>0.99	0.136	0.16	0.083	>0.99
Recurrent	0.165		0.067		0.364		0.167
Abbreviations: PD-L1, programmed cell death ligand-1; PD-L2, programmed cell death ligand-2

## Sheet: Supplemental Table S6
Supplemental Table S6. Comparison of PD-L1, PD-L2, and tumoral EGFR positivity rates between naive and recurrent tumors categorized by median time of recurrence (12.5 months)
	Whole patients		Time of recurrence ≥ 12.5M		Time of recurrence < 12.5M
Tumoral and immune PD-L1	Positivity rates	p value	Positivity rates	p value	Positivity rates	p value
Naive	0.582	<0.05	0.575	0.49	0.59	<0.05
Recurrent	0.747		0.675		0.821
Tumoral and immune PD-L2	Positivity rates	p value	Positivity rates	p value	Positivity rates	p value
Naive	0.342	0.51	0.4	0.82	0.282	0.61
Recurrent	0.405		0.45		0.359
Tumoral PD-L1	Positivity rates	p value	Positivity rates	p value	Positivity rates	p value
Naive	0.557	0.42	0.525	0.36	0.59	>0.99
Recurrent	0.633		0.65		0.615
Tumoral PD-L2	Positivity rates	p value	Positivity rates	p value	Positivity rates	p value
Naive	0.329	0.87	0.4	>0.99	0.256	>0.99
Recurrent	0.354		0.425		0.282
Immune PD-L1	Positivity rates	p value	Positivity rates	p value	Positivity rates	p value
Naive	0.291	<0.05	0.325	0.49	0.25	<0.05
Recurrent	0.506		0.425		0.575
Immune PD-L2	Positivity rates	p value	Positivity rates	p value	Positivity rates	p value
Naive	0.089	0.23	0.075	0.71	0.125	0.55
Recurrent	0.165		0.125		0.2
EGFR	Positivity rates	p value	Positivity rates	p value	Positivity rates	p value
Naive	0.253	0.38	0.25	0.8	0.256	0.46
Recurrent	0.329		0.3		0.359
＊Positivity rates of each marker were compared using Fisher's exact test.
Abbreviations: EGFR, epidermal growth factor receptor; M, months; PD-L1, programmed cell death ligand-1; PD-L2, programmed cell death ligand-2

## Sheet: Supplemental Table S7
Supplemental Table S7. Comparison of PD-L1, PD-L2, and EGFR positivity rates between naive and recurrent tumors categorized by the first line treatment
	Whole patients		Surgery		Surgery with adjuvant (chemo)radiotherapy		Chemoradiotherapy		Radiotherapy
Tumoral and immune PD-L1	Positivity rates	p value	Positivity rates	p value	Positivity rates	p value	Positivity rates	p value	Positivity rates	p value
Naive	0.582	<0.05	0.929	>0.99	0.6	>0.99	0.52	0.1	0.4	0.17
Recurrent	0.747		0.857		0.8		0.7		0.8
Tumoral and immune PD-L2	Positivity rates	p value	Positivity rates	p value	Positivity rates	p value	Positivity rates	p value	Positivity rates	p value
Naive	0.342	0.51	0.357	0.26	0	0.44	0.34	>0.99	0.5	>0.99
Recurrent	0.405		0.643		0.4		0.32		0.5
Tumoral PD-L1	Positivity rates	p value	Positivity rates	p value	Positivity rates	p value	Positivity rates	p value	Positivity rates	p value
Naive	0.557	0.42	0.929	0.33	0.6	>0.99	0.48	0.32	0.4	0.37
Recurrent	0.633		0.714		0.6		0.6		0.7
Tumoral PD-L2	Positivity rates	p value	Positivity rates	p value	Positivity rates	p value	Positivity rates	p value	Positivity rates	p value
Naive	0.329	0.87	0.357	0.26	0	>0.99	0.32	0.83	0.5	>0.99
Recurrent	0.354		0.643		0.2		0.28		0.4
Immune PD-L1	Positivity rates	p value	Positivity rates	p value	Positivity rates	p value	Positivity rates	p value	Positivity rates	p value
Naive	0.291	<0.05	0.429	>0.99	0.2	0.52	0.28	0.06	0.2	0.17
Recurrent	0.506		0.5		0.6		0.48		0.6
Immune PD-L2	Positivity rates	p value	Positivity rates	p value	Positivity rates	p value	Positivity rates	p value	Positivity rates	p value
Naive	0.089	0.23	0.143	>0.99	0	>0.99	0.08	0.52	0.1	>0.99
Recurrent	0.165		0.214		0.2		0.14		0.2
EGFR	Positivity rates	p value	Positivity rates	p value	Positivity rates	p value	Positivity rates	p value	Positivity rates	p value
Naive	0.253	0.38	0.214	>0.99	0	<0.05	0.28	>0.99	0.3	>0.99
Recurrent	0.329		0.286		1		0.28		0.3
＊Positivity rates of each marker were compared using Fisher's exact test.
Abbreviations: EGFR, epidermal growth factor receptor; PD-L1, programmed cell death ligand-1; PD-L2, programmed cell death ligand-2
